# Supplementary material for: In situ conversion of defective Treg into SuperTreg cells to treat advanced IPEX-like disorders in mice
Source: Nat Commun. 2020 Jun 3;11:2781. doi: 10.1038/s41467-020-15836-2 (PMC7271236; doi:10.1038/s41467-020-15836-2)
Supplement: Supplementary file 2 — Source Data [file 41467_2020_15836_MOESM2_ESM.xlsx]

## Sheet: Figure 1c
Figure 1c

## Sheet: Figure 1e
Figure 1e

## Sheet: Figure 1f
Figure 1f
	Treg	Ctrl	Mut
	0
	3
	5
	7
	CD4
	0
	3
	5
	7

## Sheet: Figure 2a
Figure 2a
	Time(days)	WT	severe(full reversal)	no treatment	oral gavage(partial reversal)
	100	0
	100	0
	100	0
	100	0
	100	0
	100	0
	100	0
	100	0
	100	0
	100	0
	100	0
	100	0
	100	0
	100	0
	100	0
	100	0
	100	0
	100	0
	100	0
	27		1
	25		1
	21		1
	30		1
	30		1
	24		1
	28		1
	27		1
	28		1
	100		0
	100		0
	100		0
	100		0
	100		0
	100		0
	100		0
	100		0
	30		0
	32		0
	100		0
	30				1
	23				1
	43				1
	24				1
	27				1
	21				1
	33				1
	25				1
	40				1
	100				0
	100				0
	100				0
	100				0
	27				1
	27				1
	21				1
	21				1
	26			1
	34			1
	16			1
	32			1
	36			1
	33			1
	28			1
	28			1
	34			1
	27			1
	35			1
	41			1
	41			1
	31			1
	30			1
	30			1
	29			1

## Sheet: Figure 2c
Figure 2c
		WT					rKo1
	d0	8.7	12.2	10	9.2	12.4	8.6	7.2	6.5	9.6	6.2
	d7	13.3	20.1	12	13.7	15.9	9.2	9.8	6	8.2	7
	d14	16.8	19.4	15.6	18.1	17.4	11.2	13.2	8.9	9.6	8.2
	d21	18.8	19.5	21.1	22.3	20.2	15.8	18.8	12.7	12.5	16.2
	d28	21	24	24.4	23.6	23.3	19.1	18.6	16.5	18.5	18.2
	d120	31.9	29.3	28.5	25.1	23.4	32.6	28.3	26.6	21.7	27.1

## Sheet: Figure 2e
Figure 2e
	CD44hiCD62Llo	WT			rKo1
	d0	0.42	17.1	11.9	69	79.6	63	86	65.8
	d7	0.42	14.3	9.34	61.9	77	73.8	81.9	61.9
	d14	1.83	10.7	5.67	61.1	43.2	60.9	53.5	38.8
	d21	2.43	12.7	19.1	51.1	33.2	33	52	35.8
	d28	1.21	12.8	6.87	20	15.8	24.9	32	26.5
	CD44loCD62Lhi	WT			rKo1
	d0	70.8	65.8	86	19.1	15	3.06	20.4	18.3
	d7	60.7	62.1	87.5	13.6	9.6	5.39	23	35.6
	d14	50.2	65.4	69	15.1	22.5	8.92	56.8	39.8
	d21	58.9	72.7	68.2	25.3	30.5	40.1	66.8	54.9
	d28	75.4	68.7	83.3	54	59.9	60.4	84.2	65.2

## Sheet: Figure 2f
Figure 2f
	Time(days)	moderate(partical revesal)	no treatment rko2	no treatment rko1
	100	0
	100	0
	100	0
	100	0
	100	0
	38		1
	41		1
	67		1
	42		1
	32		1
	26		1
	34		1
	42		1
	28		1
	28		1
	31		0
	26			1
	34			1
	16			1
	32			1
	36			1
	33			1
	28			1
	28			1
	34			1
	27			1
	35			1
	41			1
	41			1
	31			1
	30			1
	30			1
	29			1

## Sheet: Figure 2g
Figure 2g
	WT(Female)	WT(Male)	rKO1(Female)	rKO1(Male)	rKO2(Female)	rKO2(Male)
	9.7	10	4.8	6.8	7.1	6.8
	9.5	9.4	8.4	6.2	8.1	8.4
	9.5	11	7.6	9.2	9.1	4.3
	10.6	9	5.9	5.7		9.1
	10.5	9.3	7.8	5.8		8.1
	10.8	8.8	8	6.1		10.6
	8.6	11.3	7.7	6.6		9.8
	8.4	11.2	8.3	7.6		7.4
	8.4	11.2	8.1	8.8		5.5
		11.7	8.6	6.8		10.2
		9.8	7.8	7.7
		10.7		7
		11.2		8.7
		9.7		7.1
		9.1		10.1
		11.7		7.9
		8.6		9.8
		9.2		10.5
		10.5		5.6
		10.7		10
		11.3		7.3
		9.7		4.4
		9.2		8.4
		10.4		5.3
		11.2		8.3
		8.6		7
				8.1
				9.6
				8.2
				8.7
				6.6
				9.8
				8.7

## Sheet: Figure 2h
Figure 2h
	CD44hiCD62Llo	WT					M#4 FDCCNN(58%)	F#2 FDCCNN(68%)	M#3 FDCCNN(29%)	M#7 FDCCNN(25%)	M#8 FDCCNN(8%)
	d0	7.7	9.3	11.3	10.4	9	50.3	45.8	56.6	44.7	55.3
	d14	8.2	9.5	16	16.1	10.1	55.4	46	38	27.5	62.5
	d21	10.1	9.4	17.2	17.2	12	30.8	26.2	27.4	17.6	58.3
	d28	11.4	11.6	6	14.5	13.1	32.3	24.4	22.4	19.1	53.1
	d35	9.5	12.2	11.8	12.2	14.2	24.7	26.3	26.1	20.6	44
	d42	8.3	9.2	8.4	14.4	15.5	30.3	30	18.7	18.7	39.9
	d56	8.9	12.7	8.7	13.1	27.8	21.7	18.6	14.1	13.6	25.4
	d151-199	20	23	15	15.6	16.5	14.1	17.1	14.7	18.6	21.3
	d251-299	23.1	30.1	20.1	24.5	22.8	21.1	21	20.3	25	29.9
	Body weight	WT					M#4 FDCCNN(58%)	F#2 FDCCNN(68%)	M#3 FDCCNN(29%)	M#7 FDCCNN(25%)	M#8 FDCCNN(8%)
	d0	9	9.3	9.7	7.8	11	6.8	8.4	9.1	8.1	10.6
	d14	15.9	15.8	16.3	13.7	17.3	7.4	9.1	12.5	12.7	15
	d21	18.3	16.5	17.8	16.2	18.9	10.2	10.8	16.1	16.6	15
	d28	17.8	17.1	18.4	18.3	20.2	12.8	13.5	17.9	17.3	16.1
	d35	17.6	16.5	20.2	21	20.6	13.1	16.5	19.7	18.2	18.1
	d42	19.6	17.8	23.3	22.3	22	14.2	20	22.2	20.8	19.2
	d56	24.6	23.8	26.5	17.6	24	17.6	24.1	23.8	17.6	21.1
	d151-199	36.1	35.5	39.1	27.6	35.9	27.5	29.2	28.9	29.9	24.9
	d251-299	36.5	36.2	43.1	28.8	30	28.7	33.5	32	33.4	25.2

## Sheet: Fig. 3A Mosaic 
	gene_name	gene_biotype	Mosaic Brg+	Mosaic Brg-	gene_description	logFC	logCPM	PValue	q.value	abs.logFC
ENSMUSG00000024399	Ltb	protein_coding	49524	20361	lymphotoxin B [Source:MGI Symbol;Acc:MGI:104796]	1.44352	10.6652	4.60781e-12	2.87249e-10	1.44352
ENSMUSG00000026832	Cytip	protein_coding	10004	22677	cytohesin 1 interacting protein [Source:MGI Symbol;Acc:MGI:2183535]	-1.01944	9.504	8.48955e-07	2.25621e-05	1.01944
ENSMUSG00000026581	Sell	protein_coding	9130	21068	selectin, lymphocyte [Source:MGI Symbol;Acc:MGI:98279]	-1.04515	9.3894	4.55803e-07	1.30033e-05	1.04515
ENSMUSG00000020644	Id2	protein_coding	4863	1243	inhibitor of DNA binding 2 [Source:MGI Symbol;Acc:MGI:96397]	2.12911	7.16276	7.01535e-23	1.1808e-20	2.12911
ENSMUSG00000034266	Batf	protein_coding	5638	2803	basic leucine zipper transcription factor, ATF-like [Source:MGI Symbol;Acc:MGI:1859147]	1.16938	7.6097	2.35527e-08	8.68097e-07	1.16938
ENSMUSG00000028416	Bag1	protein_coding	7830	4217	BCL2-associated athanogene 1 [Source:MGI Symbol;Acc:MGI:108047]	1.05398	8.1199	4.14783e-07	1.19683e-05	1.05398
ENSMUSG00000095687	Rnaset2a	protein_coding	8013	3631	ribonuclease T2A [Source:MGI Symbol;Acc:MGI:1915445]	1.30315	8.07684	4.87247e-10	2.37715e-08	1.30315
ENSMUSG00000045573	Penk	protein_coding	2678	473	preproenkephalin [Source:MGI Symbol;Acc:MGI:104629]	2.66211	6.21711	7.68917e-32	3.10612e-29	2.66211
ENSMUSG00000094724	Rnaset2b	protein_coding	7851	3906	ribonuclease T2B [Source:MGI Symbol;Acc:MGI:3702087]	1.16836	8.08756	2.18008e-08	8.09433e-07	1.16836
ENSMUSG00000021377	Dek	protein_coding	7178	3846	DEK oncogene (DNA binding) [Source:MGI Symbol;Acc:MGI:1926209]	1.0614	7.99209	3.52228e-07	1.03405e-05	1.0614
ENSMUSG00000068129	Cst7	protein_coding	3386	1022	cystatin F (leukocystatin) [Source:MGI Symbol;Acc:MGI:1298217]	1.88926	6.68851	1.99587e-18	2.37133e-16	1.88926
ENSMUSG00000022657	Cd96	protein_coding	4033	9274	CD96 antigen [Source:MGI Symbol;Acc:MGI:1934368]	-1.04011	8.20755	5.79547e-07	1.60795e-05	1.04011
ENSMUSG00000021102	Glrx5	protein_coding	5832	2747	glutaredoxin 5 [Source:MGI Symbol;Acc:MGI:1920296]	1.2473	7.63496	2.73877e-09	1.17198e-07	1.2473
ENSMUSG00000015291	Gdi1	protein_coding	1572	3891	guanosine diphosphate (GDP) dissociation inhibitor 1 [Source:MGI Symbol;Acc:MGI:99846]	-1.14627	6.92138	5.50246e-08	1.89011e-06	1.14627
ENSMUSG00000034932	Mrpl54	protein_coding	4879	2642	mitochondrial ribosomal protein L54 [Source:MGI Symbol;Acc:MGI:1913297]	1.04613	7.44026	5.71463e-07	1.59425e-05	1.04613
ENSMUSG00000003882	Il7r	protein_coding	2406	543	interleukin 7 receptor [Source:MGI Symbol;Acc:MGI:96562]	2.30854	6.11638	4.95258e-25	1.00032e-22	2.30854
ENSMUSG00000022769	Sdf2l1	protein_coding	3074	1595	stromal cell-derived factor 2-like 1 [Source:MGI Symbol;Acc:MGI:2149842]	1.1077	6.75433	1.54314e-07	4.91615e-06	1.1077
ENSMUSG00000073481	43526	protein_coding	5493	2980	mitochondrial amidoxime reducing component 2 [Source:MGI Symbol;Acc:MGI:1914497]	1.04346	7.61207	5.87183e-07	1.62021e-05	1.04346
ENSMUSG00000031662	Snx20	protein_coding	5859	3237	sorting nexin 20 [Source:MGI Symbol;Acc:MGI:1918857]	1.01717	7.71373	1.08339e-06	2.79111e-05	1.01717
ENSMUSG00000048521	Cxcr6	protein_coding	914	155	chemokine (C-X-C motif) receptor 6 [Source:MGI Symbol;Acc:MGI:1934582]	2.72009	4.66042	8.01161e-29	2.24748e-26	2.72009
ENSMUSG00000056612	Ppp1r14b	protein_coding	4793	2659	protein phosphatase 1, regulatory (inhibitor) subunit 14B [Source:MGI Symbol;Acc:MGI:107682]	1.01122	7.42609	1.32237e-06	3.3138e-05	1.01122
ENSMUSG00000015312	Gadd45b	protein_coding	2228	1166	growth arrest and DNA-damage-inducible 45 beta [Source:MGI Symbol;Acc:MGI:107776]	1.0953	6.29427	2.60004e-07	7.90898e-06	1.0953
ENSMUSG00000025809	Itgb1	protein_coding	2490	655	integrin beta 1 (fibronectin receptor beta) [Source:MGI Symbol;Acc:MGI:96610]	2.08756	6.20543	3.11015e-21	4.759e-19	2.08756
ENSMUSG00000030189	Ybx3	protein_coding	3768	2104	Y box protein 3 [Source:MGI Symbol;Acc:MGI:2137670]	1.00183	7.08225	1.79269e-06	4.39426e-05	1.00183
ENSMUSG00000036093	Arl5a	protein_coding	2240	1035	ADP-ribosylation factor-like 5A [Source:MGI Symbol;Acc:MGI:1922673]	1.27497	6.24712	2.42058e-09	1.04023e-07	1.27497
ENSMUSG00000022744	Cldnd1	protein_coding	2237	1024	claudin domain containing 1 [Source:MGI Symbol;Acc:MGI:2447860]	1.28845	6.24126	1.66781e-09	7.29142e-08	1.28845
ENSMUSG00000039521	Foxp3	protein_coding	11358	5951	forkhead box P3 [Source:MGI Symbol;Acc:MGI:1891436]	1.0937	8.64362	1.42775e-07	4.57741e-06	1.0937
ENSMUSG00000046229	Scand1	protein_coding	3607	1975	SCAN domain-containing 1 [Source:MGI Symbol;Acc:MGI:1343132]	1.0301	7.00993	9.41295e-07	2.48749e-05	1.0301
ENSMUSG00000039680	Mrps6	protein_coding	2885	1403	mitochondrial ribosomal protein S6 [Source:MGI Symbol;Acc:MGI:2153111]	1.20119	6.63387	1.43721e-08	5.51877e-07	1.20119
ENSMUSG00000100862	Gm10925	unprocessed_pseudogene	946	2606	predicted gene 10925 [Source:MGI Symbol;Acc:MGI:3809095]	-1.30061	6.29752	1.18589e-09	5.29926e-08	1.30061
ENSMUSG00000033107	Rnf125	protein_coding	1878	993	ring finger protein 125 [Source:MGI Symbol;Acc:MGI:1914914]	1.08044	6.05271	4.27388e-07	1.22272e-05	1.08044
ENSMUSG00000039197	Adk	protein_coding	1960	1030	adenosine kinase [Source:MGI Symbol;Acc:MGI:87930]	1.08932	6.11146	3.33141e-07	9.80873e-06	1.08932
ENSMUSG00000027304	Rtf1	protein_coding	3238	1792	RTF1, Paf1/RNA polymerase II complex component [Source:MGI Symbol;Acc:MGI:1309480]	1.01469	6.85941	1.41873e-06	3.54648e-05	1.01469
ENSMUSG00000099757	BE692007	processed_transcript	3880	2147	expressed sequence BE692007 [Source:MGI Symbol;Acc:MGI:3035348]	1.0149	7.12014	1.30697e-06	3.28337e-05	1.0149
ENSMUSG00000074151	Nlrc5	protein_coding	1574	3652	NLR family, CARD domain containing 5 [Source:MGI Symbol;Acc:MGI:3612191]	-1.05299	6.85964	5.80621e-07	1.60795e-05	1.05299
ENSMUSG00000003746	Man1a	protein_coding	1217	2818	mannosidase 1, alpha [Source:MGI Symbol;Acc:MGI:104677]	-1.05006	6.48697	7.22599e-07	1.94601e-05	1.05006
ENSMUSG00000043445	Pgp	protein_coding	2258	1235	phosphoglycolate phosphatase [Source:MGI Symbol;Acc:MGI:1914328]	1.03166	6.33414	1.16959e-06	2.97524e-05	1.03166
ENSMUSG00000024712	Rfk	protein_coding	1943	1084	riboflavin kinase [Source:MGI Symbol;Acc:MGI:1914688]	1.00304	6.12706	2.49407e-06	5.80201e-05	1.00304
ENSMUSG00000086862	Gm13546	antisense_RNA	847	3685	predicted gene 13546 [Source:MGI Symbol;Acc:MGI:3649666]	-1.95987	6.63554	2.32286e-19	2.86081e-17	1.95987
ENSMUSG00000057286	St6galnac2	protein_coding	587	1389	ST6 (alpha-N-acetyl-neuraminyl-2,3-beta-galactosyl-1,3)-N-acetylgalactosaminide alpha-2,6-sialyltransferase 2 [Source:MGI Symbol;Acc:MGI:107553]	-1.08125	5.45806	7.49601e-07	2.01336e-05	1.08125
ENSMUSG00000026483	Fam129a	protein_coding	1841	953	family with sequence similarity 129, member A [Source:MGI Symbol;Acc:MGI:2137237]	1.11104	6.01428	2.18202e-07	6.73891e-06	1.11104
ENSMUSG00000033554	Dph5	protein_coding	1394	3677	diphthamide biosynthesis 5 [Source:MGI Symbol;Acc:MGI:1916990]	-1.23802	6.81195	4.96167e-09	2.02454e-07	1.23802
ENSMUSG00000038388	Mpp6	protein_coding	1746	858	membrane protein, palmitoylated 6 (MAGUK p55 subfamily member 6) [Source:MGI Symbol;Acc:MGI:1927340]	1.18609	5.9146	3.62883e-08	1.27692e-06	1.18609
ENSMUSG00000079659	Tmem243	protein_coding	1447	519	transmembrane protein 243, mitochondrial [Source:MGI Symbol;Acc:MGI:3606159]	1.64022	5.5198	1.26045e-13	9.09869e-12	1.64022
ENSMUSG00000021384	Susd3	protein_coding	1859	583	sushi domain containing 3 [Source:MGI Symbol;Acc:MGI:1913579]	1.83393	5.83609	9.34273e-17	9.62778e-15	1.83393
ENSMUSG00000104291	A130071D04Rik	TEC	1141	2603	RIKEN cDNA A130071D04 gene [Source:MGI Symbol;Acc:MGI:2444749]	-1.02859	6.37963	1.25688e-06	3.1733e-05	1.02859
ENSMUSG00000030814	Bcl7c	protein_coding	1481	538	B cell CLL/lymphoma 7C [Source:MGI Symbol;Acc:MGI:1332237]	1.62186	5.55774	2.1033e-13	1.49586e-11	1.62186
ENSMUSG00000087651	1500009L16Rik	protein_coding	280	48	RIKEN cDNA 1500009L16 gene [Source:MGI Symbol;Acc:MGI:1917034]	2.70217	2.96326	2.19424e-20	2.99454e-18	2.70217
ENSMUSG00000040899	Ccr6	protein_coding	1910	803	chemokine (C-C motif) receptor 6 [Source:MGI Symbol;Acc:MGI:1333797]	1.41116	5.9789	7.03222e-11	3.83883e-09	1.41116
ENSMUSG00000037960	Card19	protein_coding	1306	615	caspase recruitment domain family, member 19 [Source:MGI Symbol;Acc:MGI:1915730]	1.24752	5.47778	1.19392e-08	4.67342e-07	1.24752
ENSMUSG00000110206	Flt3l	protein_coding	882	2360	FMS-like tyrosine kinase 3 ligand [Source:MGI Symbol;Acc:MGI:95560]	-1.25862	6.1669	4.20963e-09	1.74234e-07	1.25862
ENSMUSG00000027422	Rrbp1	protein_coding	2628	1274	ribosome binding protein 1 [Source:MGI Symbol;Acc:MGI:1932395]	1.20572	6.49799	1.36805e-08	5.29348e-07	1.20572
ENSMUSG00000029623	Pdap1	protein_coding	2224	1224	PDGFA associated protein 1 [Source:MGI Symbol;Acc:MGI:2448536]	1.02268	6.31523	1.45384e-06	3.60744e-05	1.02268
ENSMUSG00000044258	Ctla2a	protein_coding	434	122	cytotoxic T lymphocyte-associated protein 2 alpha [Source:MGI Symbol;Acc:MGI:88554]	1.99085	3.70951	3.08279e-15	2.66094e-13	1.99085
ENSMUSG00000056749	Nfil3	protein_coding	595	277	nuclear factor, interleukin 3, regulated [Source:MGI Symbol;Acc:MGI:109495]	1.26381	4.34147	4.92489e-08	1.7033e-06	1.26381
ENSMUSG00000093661	Eif4e3	protein_coding	1116	558	eukaryotic translation initiation factor 4E member 3 [Source:MGI Symbol;Acc:MGI:1914142]	1.16102	5.27753	1.29791e-07	4.23895e-06	1.16102
ENSMUSG00000036529	Sbf1	protein_coding	1891	4492	SET binding factor 1 [Source:MGI Symbol;Acc:MGI:1925230]	-1.08695	7.14712	2.29511e-07	7.06657e-06	1.08695
ENSMUSG00000028680	Plk3	protein_coding	923	439	polo like kinase 3 [Source:MGI Symbol;Acc:MGI:109604]	1.23307	4.98226	3.18623e-08	1.14511e-06	1.23307
ENSMUSG00000032803	Cdv3	protein_coding	1637	796	carnitine deficiency-associated gene expressed in ventricle 3 [Source:MGI Symbol;Acc:MGI:2448759]	1.20129	5.81709	2.73865e-08	1.00209e-06	1.20129
ENSMUSG00000020483	Dynll2	protein_coding	1441	759	dynein light chain LC8-type 2 [Source:MGI Symbol;Acc:MGI:1915347]	1.08597	5.66928	5.21527e-07	1.4712e-05	1.08597
ENSMUSG00000049871	Nlrc3	protein_coding	886	2038	NLR family, CARD domain containing 3 [Source:MGI Symbol;Acc:MGI:2444070]	-1.04047	6.02323	1.14823e-06	2.92828e-05	1.04047
ENSMUSG00000028063	Lmna	protein_coding	375	180	lamin A [Source:MGI Symbol;Acc:MGI:96794]	1.2195	3.69158	5.32467e-07	1.49372e-05	1.2195
ENSMUSG00000024299	Adamts10	protein_coding	599	1384	a disintegrin-like and metallopeptidase (reprolysin type) with thrombospondin type 1 motif, 10 [Source:MGI Symbol;Acc:MGI:2449112]	-1.04686	5.46395	1.5374e-06	3.80545e-05	1.04686
ENSMUSG00000042659	Arrdc4	protein_coding	670	312	arrestin domain containing 4 [Source:MGI Symbol;Acc:MGI:1913662]	1.26347	4.51229	3.52158e-08	1.24787e-06	1.26347
ENSMUSG00000023393	Slc17a9	protein_coding	1424	3326	solute carrier family 17, member 9 [Source:MGI Symbol;Acc:MGI:1919107]	-1.06257	6.72177	4.8512e-07	1.38006e-05	1.06257
ENSMUSG00000022972	1110004E09Rik	protein_coding	1209	622	RIKEN cDNA 1110004E09 gene [Source:MGI Symbol;Acc:MGI:1915251]	1.11987	5.40565	2.95275e-07	8.82244e-06	1.11987
ENSMUSG00000025762	Larp1b	protein_coding	1292	709	La ribonucleoprotein domain family, member 1B [Source:MGI Symbol;Acc:MGI:1914604]	1.02682	5.53126	2.28989e-06	5.42854e-05	1.02682
ENSMUSG00000024370	Cdc23	protein_coding	586	1344	CDC23 cell division cycle 23 [Source:MGI Symbol;Acc:MGI:1098815]	-1.0362	5.42521	2.10012e-06	5.03843e-05	1.0362
ENSMUSG00000036499	Eea1	protein_coding	1465	289	early endosome antigen 1 [Source:MGI Symbol;Acc:MGI:2442192]	2.50242	5.37057	3.49461e-27	8.40286e-25	2.50242
ENSMUSG00000056671	Prelid2	protein_coding	1333	587	PRELI domain containing 2 [Source:MGI Symbol;Acc:MGI:1924869]	1.34426	5.47926	8.88317e-10	4.0964e-08	1.34426
ENSMUSG00000064357	mt-Atp6	protein_coding	911	2220	mitochondrially encoded ATP synthase 6 [Source:MGI Symbol;Acc:MGI:99927]	-1.12373	6.1198	1.46896e-07	4.69462e-06	1.12373
ENSMUSG00000026499	Acbd3	protein_coding	2287	1246	acyl-Coenzyme A binding domain containing 3 [Source:MGI Symbol;Acc:MGI:2181074]	1.03728	6.35069	1.01766e-06	2.65563e-05	1.03728
ENSMUSG00000003206	Ebi3	protein_coding	573	33	Epstein-Barr virus induced gene 3 [Source:MGI Symbol;Acc:MGI:1354171]	4.27374	3.85714	1.14608e-45	9.64518e-43	4.27374
ENSMUSG00000031880	Rrad	protein_coding	1281	588	Ras-related associated with diabetes [Source:MGI Symbol;Acc:MGI:1930943]	1.2844	5.43911	4.71072e-09	1.93388e-07	1.2844
ENSMUSG00000025810	Nrp1	protein_coding	1634	283	neuropilin 1 [Source:MGI Symbol;Acc:MGI:106206]	2.69017	5.50121	6.50322e-31	2.26469e-28	2.69017
ENSMUSG00000039910	Cited2	protein_coding	1604	884	Cbp/p300-interacting transactivator, with Glu/Asp-rich carboxy-terminal domain, 2 [Source:MGI Symbol;Acc:MGI:1306784]	1.02065	5.84492	2.05496e-06	4.97674e-05	1.02065
ENSMUSG00000006378	Gcat	protein_coding	645	359	glycine C-acetyltransferase (2-amino-3-ketobutyrate-coenzyme A ligase) [Source:MGI Symbol;Acc:MGI:1349389]	1.00626	4.5381	9.63432e-06	0.00019153	1.00626
ENSMUSG00000039470	Zdhhc2	protein_coding	659	160	zinc finger, DHHC domain containing 2 [Source:MGI Symbol;Acc:MGI:1923452]	2.20248	4.26961	1.48894e-19	1.8796e-17	2.20248
ENSMUSG00000025001	Hells	protein_coding	957	446	helicase, lymphoid specific [Source:MGI Symbol;Acc:MGI:106209]	1.26243	5.02564	1.48256e-08	5.64994e-07	1.26243
ENSMUSG00000021127	Zfp36l1	protein_coding	6373	2531	zinc finger protein 36, C3H type-like 1 [Source:MGI Symbol;Acc:MGI:107946]	1.49342	7.69422	1.44682e-12	9.45626e-11	1.49342
ENSMUSG00000034708	Grn	protein_coding	1199	609	granulin [Source:MGI Symbol;Acc:MGI:95832]	1.13835	5.38789	1.94078e-07	6.08694e-06	1.13835
ENSMUSG00000064358	mt-Co3	protein_coding	686	2191	mitochondrially encoded cytochrome c oxidase III [Source:MGI Symbol;Acc:MGI:102502]	-1.51394	5.98939	3.47722e-12	2.19478e-10	1.51394
ENSMUSG00000074024	4632427E13Rik	bidirectional_promoter_lncRNA	756	1753	RIKEN cDNA 4632427E13 gene [Source:MGI Symbol;Acc:MGI:1915436]	-1.05204	5.80252	1.05033e-06	2.72681e-05	1.05204
ENSMUSG00000041891	Lman1	protein_coding	1477	674	lectin, mannose-binding, 1 [Source:MGI Symbol;Acc:MGI:1917611]	1.29289	5.64174	2.82765e-09	1.20491e-07	1.29289
ENSMUSG00000063171	Rps4l	transcribed_processed_pseudogene	693	337	ribosomal protein S4-like [Source:MGI Symbol;Acc:MGI:1913434]	1.20099	4.57949	1.3482e-07	4.36394e-06	1.20099
ENSMUSG00000058755	Osm	protein_coding	562	1283	oncostatin M [Source:MGI Symbol;Acc:MGI:104749]	-1.02952	5.36056	2.51348e-06	5.81775e-05	1.02952
ENSMUSG00000045441	Gprin3	protein_coding	695	347	GPRIN family member 3 [Source:MGI Symbol;Acc:MGI:1924785]	1.16298	4.59527	2.99956e-07	8.93587e-06	1.16298
ENSMUSG00000056501	Cebpb	protein_coding	564	58	CCAAT/enhancer binding protein (C/EBP), beta [Source:MGI Symbol;Acc:MGI:88373]	3.4398	3.88899	3.24265e-35	1.48852e-32	3.4398
ENSMUSG00000046550	Spin2c	protein_coding	676	1569	spindlin family, member 2C [Source:MGI Symbol;Acc:MGI:3605548]	-1.05341	5.64242	1.17691e-06	2.98634e-05	1.05341
ENSMUSG00000016529	Il10	protein_coding	267	44	interleukin 10 [Source:MGI Symbol;Acc:MGI:96537]	2.75879	2.88777	2.85716e-20	3.84726e-18	2.75879
ENSMUSG00000044026	Slc35g1	protein_coding	409	1174	solute carrier family 35, member G1 [Source:MGI Symbol;Acc:MGI:2444789]	-1.3598	5.13281	1.13718e-09	5.12697e-08	1.3598
ENSMUSG00000062761	Zfp512	protein_coding	441	1006	zinc finger protein 512 [Source:MGI Symbol;Acc:MGI:1917345]	-1.02838	5.01106	3.60591e-06	7.84829e-05	1.02838
ENSMUSG00000006301	Tmbim1	protein_coding	168	54	transmembrane BAX inhibitor motif containing 1 [Source:MGI Symbol;Acc:MGI:1916910]	1.79613	2.39287	1.76263e-09	7.67276e-08	1.79613
ENSMUSG00000025888	Casp1	protein_coding	205	106	caspase 1 [Source:MGI Symbol;Acc:MGI:96544]	1.1118	2.86017	3.86689e-05	0.000617907	1.1118
ENSMUSG00000055692	Tmem191c	protein_coding	529	214	transmembrane protein 191C [Source:MGI Symbol;Acc:MGI:107238]	1.4663	4.11582	6.23663e-10	3.01358e-08	1.4663
ENSMUSG00000028214	Gem	protein_coding	198	105	GTP binding protein (gene overexpressed in skeletal muscle) [Source:MGI Symbol;Acc:MGI:99844]	1.07537	2.82218	7.00468e-05	0.00101058	1.07537
ENSMUSG00000038467	Chmp4b	protein_coding	2803	1127	charged multivesicular body protein 4B [Source:MGI Symbol;Acc:MGI:1922858]	1.47558	6.51449	5.02554e-12	3.09469e-10	1.47558
ENSMUSG00000036533	Cdc42ep3	protein_coding	702	266	CDC42 effector protein (Rho GTPase binding) 3 [Source:MGI Symbol;Acc:MGI:2384718]	1.56078	4.49812	1.8292e-11	1.06167e-09	1.56078
ENSMUSG00000030431	Tmem238	protein_coding	1264	703	transmembrane protein 238 [Source:MGI Symbol;Acc:MGI:1922935]	1.00747	5.5061	3.46466e-06	7.58993e-05	1.00747
ENSMUSG00000062031	Pgghg	protein_coding	418	961	protein glucosylgalactosylhydroxylysine glucosidase [Source:MGI Symbol;Acc:MGI:2444047]	-1.03962	4.94159	3.07116e-06	6.89236e-05	1.03962
ENSMUSG00000001270	Ckb	protein_coding	1952	367	creatine kinase, brain [Source:MGI Symbol;Acc:MGI:88407]	2.57188	5.77394	2.757e-29	8.43724e-27	2.57188
ENSMUSG00000016984	Etaa1	protein_coding	1074	590	Ewing tumor-associated antigen 1 [Source:MGI Symbol;Acc:MGI:1915395]	1.02525	5.26562	2.85173e-06	6.46293e-05	1.02525
ENSMUSG00000030064	Frmd4b	protein_coding	286	139	FERM domain containing 4B [Source:MGI Symbol;Acc:MGI:2141794]	1.20136	3.30867	2.33868e-06	5.53122e-05	1.20136
ENSMUSG00000026463	Atp2b4	protein_coding	600	164	ATPase, Ca++ transporting, plasma membrane 4 [Source:MGI Symbol;Acc:MGI:88111]	2.0316	4.16679	6.57082e-17	6.84111e-15	2.0316
ENSMUSG00000012889	Podnl1	protein_coding	437	87	podocan-like 1 [Source:MGI Symbol;Acc:MGI:2685352]	2.48796	3.63215	3.55521e-21	5.35882e-19	2.48796
ENSMUSG00000032501	Trib1	protein_coding	489	257	tribbles pseudokinase 1 [Source:MGI Symbol;Acc:MGI:2443397]	1.08888	4.11316	3.3105e-06	7.34785e-05	1.08888
ENSMUSG00000002228	Ppm1j	protein_coding	465	141	protein phosphatase 1J [Source:MGI Symbol;Acc:MGI:1919137]	1.88176	3.83122	3.39898e-14	2.66095e-12	1.88176
ENSMUSG00000045394	Epcam	protein_coding	851	86	epithelial cell adhesion molecule [Source:MGI Symbol;Acc:MGI:106653]	3.46595	4.47862	5.76764e-40	3.64046e-37	3.46595
ENSMUSG00000044468	Fam46c	protein_coding	888	351	family with sequence similarity 46, member C [Source:MGI Symbol;Acc:MGI:1921895]	1.49995	4.85199	3.61074e-11	2.07187e-09	1.49995
ENSMUSG00000043162	Pyurf	protein_coding	455	235	Pigy upstream reading frame [Source:MGI Symbol;Acc:MGI:1913709]	1.11398	4.00167	2.71966e-06	6.22809e-05	1.11398
ENSMUSG00000104835	Gm5547	lincRNA	96	315	predicted gene 5547 [Source:MGI Symbol;Acc:MGI:3648206]	-1.55187	3.19651	3.58166e-09	1.50088e-07	1.55187
ENSMUSG00000042978	Sbk1	protein_coding	599	1442	SH3-binding kinase 1 [Source:MGI Symbol;Acc:MGI:2135937]	-1.10608	5.50406	3.81056e-07	1.10583e-05	1.10608
ENSMUSG00000030534	Vps33b	protein_coding	203	462	vacuolar protein sorting 33B [Source:MGI Symbol;Acc:MGI:2446237]	-1.02478	3.89508	1.69569e-05	0.00031152	1.02478
ENSMUSG00000015337	Endog	protein_coding	669	357	endonuclease G [Source:MGI Symbol;Acc:MGI:1261433]	1.06701	4.57074	2.57535e-06	5.92447e-05	1.06701
ENSMUSG00000019763	Rmnd1	protein_coding	317	863	required for meiotic nuclear division 1 homolog [Source:MGI Symbol;Acc:MGI:1913334]	-1.28335	4.71213	1.61692e-08	6.11585e-07	1.28335
ENSMUSG00000001444	Tbx21	protein_coding	181	44	T-box 21 [Source:MGI Symbol;Acc:MGI:1888984]	2.19824	2.41829	1.08833e-12	7.23098e-11	2.19824
ENSMUSG00000102212	C230085N15Rik	TEC	318	744	RIKEN cDNA C230085N15 gene [Source:MGI Symbol;Acc:MGI:2444267]	-1.06479	4.56567	2.94362e-06	6.63563e-05	1.06479
ENSMUSG00000041308	Sntb2	protein_coding	457	220	syntrophin, basic 2 [Source:MGI Symbol;Acc:MGI:101771]	1.21541	3.97669	3.19556e-07	9.46392e-06	1.21541
ENSMUSG00000054716	Zfp771	protein_coding	679	379	zinc finger protein 771 [Source:MGI Symbol;Acc:MGI:2442050]	1.00217	4.61335	9.56816e-06	0.000190966	1.00217
ENSMUSG00000020974	Pole2	protein_coding	228	528	polymerase (DNA directed), epsilon 2 (p59 subunit) [Source:MGI Symbol;Acc:MGI:1197514]	-1.04991	4.0783	8.49444e-06	0.00017226	1.04991
ENSMUSG00000006356	Crip2	protein_coding	233	577	cysteine rich protein 2 [Source:MGI Symbol;Acc:MGI:1915587]	-1.14663	4.17506	1.01562e-06	2.65563e-05	1.14663
ENSMUSG00000003812	Dnase2a	protein_coding	637	343	deoxyribonuclease II alpha [Source:MGI Symbol;Acc:MGI:1329019]	1.054	4.50446	3.8037e-06	8.22559e-05	1.054
ENSMUSG00000109378	U2af1l4	protein_coding	338	795	U2 small nuclear RNA auxiliary factor 1-like 4 [Source:MGI Symbol;Acc:MGI:2678374]	-1.07246	4.65845	2.10538e-06	5.03843e-05	1.07246
ENSMUSG00000030337	Vamp1	protein_coding	301	901	vesicle-associated membrane protein 1 [Source:MGI Symbol;Acc:MGI:1313276]	-1.4202	4.73577	4.64175e-10	2.27558e-08	1.4202
ENSMUSG00000087150	BC064078	transcribed_unprocessed_pseudogene	466	215	cDNA sequence BC064078 [Source:MGI Symbol;Acc:MGI:3040692]	1.27668	3.98652	8.89164e-08	2.96359e-06	1.27668
ENSMUSG00000046876	Atxn1	protein_coding	536	149	ataxin 1 [Source:MGI Symbol;Acc:MGI:104783]	2.00717	4.00948	3.76981e-16	3.69624e-14	2.00717
ENSMUSG00000101939	Gm28438	unprocessed_pseudogene	395	1091	predicted gene 28438 [Source:MGI Symbol;Acc:MGI:5579144]	-1.30426	5.04307	5.48129e-09	2.21422e-07	1.30426
ENSMUSG00000110631	Gm42047	lincRNA	183	525	predicted gene, 42047 [Source:MGI Symbol;Acc:MGI:5624932]	-1.3587	3.9776	1.50238e-08	5.70397e-07	1.3587
ENSMUSG00000037161	Mgarp	protein_coding	163	67	mitochondria localized glutamic acid rich protein [Source:MGI Symbol;Acc:MGI:1914999]	1.44205	2.43687	7.89775e-07	2.11004e-05	1.44205
ENSMUSG00000074607	Tox2	protein_coding	405	114	TOX high mobility group box family member 2 [Source:MGI Symbol;Acc:MGI:3611233]	1.98885	3.61063	7.7737e-15	6.43497e-13	1.98885
ENSMUSG00000024270	Slc39a6	protein_coding	450	241	solute carrier family 39 (metal ion transporter), member 6 [Source:MGI Symbol;Acc:MGI:2147279]	1.06169	4.00253	6.84813e-06	0.00014143	1.06169
ENSMUSG00000040658	Dnph1	protein_coding	340	86	2'-deoxynucleoside 5'-phosphate N-hydrolase 1 [Source:MGI Symbol;Acc:MGI:3039376]	2.14262	3.32996	8.56197e-16	7.86067e-14	2.14262
ENSMUSG00000030327	Necap1	protein_coding	172	423	NECAP endocytosis associated 1 [Source:MGI Symbol;Acc:MGI:1914852]	-1.1365	3.73334	3.20684e-06	7.1492e-05	1.1365
ENSMUSG00000024187	Fam234a	protein_coding	326	123	family with sequence similarity 234, member A [Source:MGI Symbol;Acc:MGI:2146854]	1.5664	3.39501	7.80326e-10	3.64839e-08	1.5664
ENSMUSG00000047415	Gpr68	protein_coding	586	138	G protein-coupled receptor 68 [Source:MGI Symbol;Acc:MGI:2441763]	2.24635	4.09304	1.12428e-19	1.45566e-17	2.24635
ENSMUSG00000037759	Ptger2	protein_coding	475	260	prostaglandin E receptor 2 (subtype EP2) [Source:MGI Symbol;Acc:MGI:97794]	1.03025	4.09044	1.11489e-05	0.000218626	1.03025
ENSMUSG00000095574	Trbv12-1	TR_V_gene	452	1080	T cell receptor beta, variable 12-1 [Source:MGI Symbol;Acc:MGI:98602]	-1.09523	5.09159	7.84929e-07	2.10265e-05	1.09523
ENSMUSG00000055407	Map6	protein_coding	458	167	microtubule-associated protein 6 [Source:MGI Symbol;Acc:MGI:1201690]	1.61594	3.87047	3.65893e-11	2.08766e-09	1.61594
ENSMUSG00000021190	Lgmn	protein_coding	692	279	legumain [Source:MGI Symbol;Acc:MGI:1330838]	1.47128	4.50068	1.90224e-10	9.90244e-09	1.47128
ENSMUSG00000002233	Rhoc	protein_coding	175	52	ras homolog family member C [Source:MGI Symbol;Acc:MGI:106028]	1.90929	2.42646	1.7656e-10	9.23878e-09	1.90929
ENSMUSG00000038843	Gcnt1	protein_coding	163	15	glucosaminyl (N-acetyl) transferase 1, core 2 [Source:MGI Symbol;Acc:MGI:95676]	3.59145	2.09918	7.96141e-22	1.27623e-19	3.59145
ENSMUSG00000003779	Kif20a	protein_coding	79	203	kinesin family member 20A [Source:MGI Symbol;Acc:MGI:1201682]	-1.19913	2.66756	1.67371e-05	0.000309575	1.19913
ENSMUSG00000026068	Il18rap	protein_coding	152	31	interleukin 18 receptor accessory protein [Source:MGI Symbol;Acc:MGI:1338888]	2.44993	2.12776	2.17869e-13	1.53864e-11	2.44993
ENSMUSG00000097838	C530050E15Rik	lincRNA	361	933	RIKEN cDNA C530050E15 gene [Source:MGI Symbol;Acc:MGI:2444135]	-1.2084	4.84629	8.20376e-08	2.75249e-06	1.2084
ENSMUSG00000032477	Cdc25a	protein_coding	468	237	cell division cycle 25A [Source:MGI Symbol;Acc:MGI:103198]	1.14239	4.03322	1.26484e-06	3.18545e-05	1.14239
ENSMUSG00000048376	F2r	protein_coding	715	301	coagulation factor II (thrombin) receptor [Source:MGI Symbol;Acc:MGI:101802]	1.40899	4.5645	8.67617e-10	4.0193e-08	1.40899
ENSMUSG00000029605	Oas1b	polymorphic_pseudogene	293	677	2'-5' oligoadenylate synthetase 1B [Source:MGI Symbol;Acc:MGI:97430]	-1.04675	4.43597	5.2465e-06	0.000110384	1.04675
ENSMUSG00000008999	Bmp7	protein_coding	236	51	bone morphogenetic protein 7 [Source:MGI Symbol;Acc:MGI:103302]	2.36842	2.76797	6.70796e-16	6.33118e-14	2.36842
ENSMUSG00000042064	Myo3b	protein_coding	177	429	myosin IIIB [Source:MGI Symbol;Acc:MGI:2448580]	-1.1155	3.76002	4.5496e-06	9.68036e-05	1.1155
ENSMUSG00000040557	Mettl27	protein_coding	230	521	methyltransferase like 27 [Source:MGI Symbol;Acc:MGI:1933146]	-1.01807	4.06951	1.58909e-05	0.000296092	1.01807
ENSMUSG00000058173	Smco4	protein_coding	472	185	single-pass membrane protein with coiled-coil domains 4 [Source:MGI Symbol;Acc:MGI:3039636]	1.5118	3.94006	3.78395e-10	1.89179e-08	1.5118
ENSMUSG00000054648	Zfp869	protein_coding	150	379	zinc finger protein 869 [Source:MGI Symbol;Acc:MGI:1914119]	-1.1754	3.56433	2.09095e-06	5.03843e-05	1.1754
ENSMUSG00000026705	Klhl20	protein_coding	247	592	kelch-like 20 [Source:MGI Symbol;Acc:MGI:2444855]	-1.09951	4.22657	2.38263e-06	5.59585e-05	1.09951
ENSMUSG00000033538	Casp4	protein_coding	202	71	caspase 4, apoptosis-related cysteine peptidase [Source:MGI Symbol;Acc:MGI:107700]	1.66784	2.68532	3.25537e-09	1.36983e-07	1.66784
ENSMUSG00000067931	Zfp948	protein_coding	100	389	zinc finger protein 948 [Source:MGI Symbol;Acc:MGI:3040683]	-1.79735	3.44001	4.82475e-12	2.98927e-10	1.79735
ENSMUSG00000038936	Sccpdh	protein_coding	722	198	saccharopine dehydrogenase (putative) [Source:MGI Symbol;Acc:MGI:1924486]	2.02698	4.43391	1.6875e-17	1.87276e-15	2.02698
ENSMUSG00000028687	Mutyh	protein_coding	123	283	mutY DNA glycosylase [Source:MGI Symbol;Acc:MGI:1917853]	-1.04023	3.18935	5.98778e-05	0.000892077	1.04023
ENSMUSG00000002602	Axl	protein_coding	247	79	AXL receptor tyrosine kinase [Source:MGI Symbol;Acc:MGI:1347244]	1.80407	2.9412	5.67504e-11	3.14902e-09	1.80407
ENSMUSG00000018648	Dusp14	protein_coding	185	29	dual specificity phosphatase 14 [Source:MGI Symbol;Acc:MGI:1927168]	2.82898	2.35477	1.39892e-17	1.58739e-15	2.82898
ENSMUSG00000100815	Gm29112	sense_intronic	181	442	predicted gene 29112 [Source:MGI Symbol;Acc:MGI:5579818]	-1.12634	3.79939	3.12724e-06	6.98716e-05	1.12634
ENSMUSG00000026749	Nek6	protein_coding	170	92	NIMA (never in mitosis gene a)-related expressed kinase 6 [Source:MGI Symbol;Acc:MGI:1891638]	1.04597	2.61426	0.000159897	0.00201598	1.04597
ENSMUSG00000020806	Rhbdf2	protein_coding	105	268	rhomboid 5 homolog 2 [Source:MGI Symbol;Acc:MGI:2442473]	-1.18973	3.06536	6.98137e-06	0.000143887	1.18973
ENSMUSG00000043065	Spice1	protein_coding	245	581	spindle and centriole associated protein 1 [Source:MGI Symbol;Acc:MGI:1196252]	-1.08418	4.20451	3.53048e-06	7.71739e-05	1.08418
ENSMUSG00000039114	Nrn1	protein_coding	265	47	neuritin 1 [Source:MGI Symbol;Acc:MGI:1915654]	2.65306	2.8911	1.77134e-19	2.20849e-17	2.65306
ENSMUSG00000036452	Arhgap26	protein_coding	538	285	Rho GTPase activating protein 26 [Source:MGI Symbol;Acc:MGI:1918552]	1.0775	4.25403	3.44314e-06	7.57565e-05	1.0775
ENSMUSG00000051747	Ttn	protein_coding	352	64	titin [Source:MGI Symbol;Acc:MGI:98864]	2.61815	3.30272	2.77774e-21	4.31575e-19	2.61815
ENSMUSG00000019256	Ahr	protein_coding	502	140	aryl-hydrocarbon receptor [Source:MGI Symbol;Acc:MGI:105043]	2.00245	3.91625	6.61458e-16	6.33118e-14	2.00245
ENSMUSG00000034917	Tjp3	protein_coding	216	69	tight junction protein 3 [Source:MGI Symbol;Acc:MGI:1351650]	1.8056	2.74918	1.55042e-10	8.19774e-09	1.8056
ENSMUSG00000079144	A130010J15Rik	protein_coding	165	486	RIKEN cDNA A130010J15 gene [Source:MGI Symbol;Acc:MGI:2441776]	-1.39664	3.85662	8.51623e-09	3.38604e-07	1.39664
ENSMUSG00000005803	Sqor	protein_coding	312	138	sulfide quinone oxidoreductase [Source:MGI Symbol;Acc:MGI:1929899]	1.33725	3.39348	1.35306e-07	4.36566e-06	1.33725
ENSMUSG00000029217	Tec	protein_coding	380	135	tec protein tyrosine kinase [Source:MGI Symbol;Acc:MGI:98662]	1.65329	3.59336	4.94178e-11	2.77261e-09	1.65329
ENSMUSG00000014599	Csf1	protein_coding	225	16	colony stimulating factor 1 (macrophage) [Source:MGI Symbol;Acc:MGI:1339753]	3.96389	2.53336	2.16382e-28	5.90605e-26	3.96389
ENSMUSG00000030671	Pde3b	protein_coding	134	45	phosphodiesterase 3B, cGMP-inhibited [Source:MGI Symbol;Acc:MGI:1333863]	1.73249	2.08594	4.58598e-08	1.59154e-06	1.73249
ENSMUSG00000056367	Actr3b	protein_coding	217	76	ARP3 actin-related protein 3B [Source:MGI Symbol;Acc:MGI:2661120]	1.67311	2.78633	2.11738e-09	9.1382e-08	1.67311
ENSMUSG00000049577	Zfpm1	protein_coding	1033	432	zinc finger protein, multitype 1 [Source:MGI Symbol;Acc:MGI:1095400]	1.41867	5.09142	2.22388e-10	1.13429e-08	1.41867
ENSMUSG00000025507	Pidd1	protein_coding	98	250	p53 induced death domain protein 1 [Source:MGI Symbol;Acc:MGI:1889507]	-1.18889	2.9666	8.29572e-06	0.000168568	1.18889
ENSMUSG00000039943	Plcb4	protein_coding	192	35	phospholipase C, beta 4 [Source:MGI Symbol;Acc:MGI:107464]	2.61234	2.43636	1.60173e-16	1.60157e-14	2.61234
ENSMUSG00000006014	Prg4	protein_coding	462	78	proteoglycan 4 (megakaryocyte stimulating factor, articular superficial zone protein) [Source:MGI Symbol;Acc:MGI:1891344]	2.72548	3.67845	2.4498e-24	4.67703e-22	2.72548
ENSMUSG00000037852	Cpe	protein_coding	126	44	carboxypeptidase E [Source:MGI Symbol;Acc:MGI:101932]	1.67609	2.01188	1.84722e-07	5.82972e-06	1.67609
ENSMUSG00000032251	Irak1bp1	protein_coding	117	46	interleukin-1 receptor-associated kinase 1 binding protein 1 [Source:MGI Symbol;Acc:MGI:1929475]	1.50533	1.94942	2.86061e-06	6.46293e-05	1.50533
ENSMUSG00000025437	Usp33	protein_coding	138	351	ubiquitin specific peptidase 33 [Source:MGI Symbol;Acc:MGI:2159711]	-1.1849	3.45176	2.51743e-06	5.81775e-05	1.1849
ENSMUSG00000020108	Ddit4	protein_coding	134	300	DNA-damage-inducible transcript 4 [Source:MGI Symbol;Acc:MGI:1921997]	-1.00089	3.28536	8.3061e-05	0.00116199	1.00089
ENSMUSG00000029602	Rasal1	protein_coding	227	512	RAS protein activator like 1 (GAP1 like) [Source:MGI Symbol;Acc:MGI:1330842]	-1.01187	4.04657	1.8299e-05	0.00033178	1.01187
ENSMUSG00000051615	Rap2a	protein_coding	323	159	RAS related protein 2a [Source:MGI Symbol;Acc:MGI:97855]	1.18304	3.48856	2.10405e-06	5.03843e-05	1.18304
ENSMUSG00000097113	Gm19705	lincRNA	181	421	predicted gene, 19705 [Source:MGI Symbol;Acc:MGI:5011890]	-1.05613	3.75185	1.29858e-05	0.000250275	1.05613
ENSMUSG00000017009	Sdc4	protein_coding	266	130	syndecan 4 [Source:MGI Symbol;Acc:MGI:1349164]	1.1933	3.20732	3.53949e-06	7.72037e-05	1.1933
ENSMUSG00000104724	Gm43162	TEC	113	320	predicted gene 43162 [Source:MGI Symbol;Acc:MGI:5663299]	-1.33963	3.27495	2.14234e-07	6.63666e-06	1.33963
ENSMUSG00000097729	2310015A10Rik	processed_transcript	300	112	RIKEN cDNA 2310015A10 gene [Source:MGI Symbol;Acc:MGI:1916798]	1.58154	3.27209	1.14283e-09	5.12952e-08	1.58154
ENSMUSG00000103183	Gm37090	TEC	49	131	predicted gene, 37090 [Source:MGI Symbol;Acc:MGI:5610318]	-1.25549	2.03217	6.544e-05	0.000957795	1.25549
ENSMUSG00000073555	Gm4951	protein_coding	210	108	predicted gene 4951 [Source:MGI Symbol;Acc:MGI:3644953]	1.11961	2.89212	3.32554e-05	0.000546982	1.11961
ENSMUSG00000035868	Zfp983	protein_coding	67	152	zinc finger protein 983 [Source:MGI Symbol;Acc:MGI:1920479]	-1.01934	2.31312	0.000533668	0.00540031	1.01934
ENSMUSG00000021200	Asb2	protein_coding	563	74	ankyrin repeat and SOCS box-containing 2 [Source:MGI Symbol;Acc:MGI:1929743]	3.08648	3.91991	1.30112e-30	4.38002e-28	3.08648
ENSMUSG00000038451	Spsb2	protein_coding	223	89	splA/ryanodine receptor domain and SOCS box containing 2 [Source:MGI Symbol;Acc:MGI:1315199]	1.485	2.87249	4.481e-08	1.56587e-06	1.485
ENSMUSG00000073968	Trim68	protein_coding	119	325	tripartite motif-containing 68 [Source:MGI Symbol;Acc:MGI:2142077]	-1.28743	3.31179	5.81148e-07	1.60795e-05	1.28743
ENSMUSG00000031391	L1cam	protein_coding	115	337	L1 cell adhesion molecule [Source:MGI Symbol;Acc:MGI:96721]	-1.38899	3.33524	5.71963e-08	1.95805e-06	1.38899
ENSMUSG00000056536	Pign	protein_coding	130	305	phosphatidylinositol glycan anchor biosynthesis, class N [Source:MGI Symbol;Acc:MGI:1351629]	-1.06841	3.28717	2.79443e-05	0.000479134	1.06841
ENSMUSG00000069662	Marcks	protein_coding	276	148	myristoylated alanine rich protein kinase C substrate [Source:MGI Symbol;Acc:MGI:96907]	1.05961	3.30213	2.75443e-05	0.000473885	1.05961
ENSMUSG00000018599	Mief2	protein_coding	126	350	mitochondrial elongation factor 2 [Source:MGI Symbol;Acc:MGI:2144199]	-1.31192	3.41064	2.33224e-07	7.15906e-06	1.31192
ENSMUSG00000020178	Adora2a	protein_coding	198	92	adenosine A2a receptor [Source:MGI Symbol;Acc:MGI:99402]	1.26579	2.76367	3.42691e-06	7.55642e-05	1.26579
ENSMUSG00000079499	6530402F18Rik	processed_transcript	142	30	RIKEN cDNA 6530402F18 gene [Source:MGI Symbol;Acc:MGI:1923470]	2.39893	2.03911	1.45135e-12	9.45626e-11	2.39893
ENSMUSG00000053297	AI854703	protein_coding	79	263	expressed sequence AI854703 [Source:MGI Symbol;Acc:MGI:2141510]	-1.5725	2.93449	7.95984e-09	3.18994e-07	1.5725
ENSMUSG00000009588	St6galnac1	protein_coding	143	51	ST6 (alpha-N-acetyl-neuraminyl-2,3-beta-galactosyl-1,3)-N-acetylgalactosaminide alpha-2,6-sialyltransferase 1 [Source:MGI Symbol;Acc:MGI:1341826]	1.64612	2.19864	1.19442e-07	3.92915e-06	1.64612
ENSMUSG00000040618	Pck2	protein_coding	282	135	phosphoenolpyruvate carboxykinase 2 (mitochondrial) [Source:MGI Symbol;Acc:MGI:1860456]	1.22314	3.28194	1.7413e-06	4.27869e-05	1.22314
ENSMUSG00000078154	Gm12184	protein_coding	268	149	predicted gene 12184 [Source:MGI Symbol;Acc:MGI:3652174]	1.00749	3.27711	6.63073e-05	0.000967684	1.00749
ENSMUSG00000097344	Gm26732	lincRNA	196	530	predicted gene, 26732 [Source:MGI Symbol;Acc:MGI:5477226]	-1.27342	4.01536	9.41617e-08	3.12809e-06	1.27342
ENSMUSG00000001630	Stk38l	protein_coding	77	209	serine/threonine kinase 38 like [Source:MGI Symbol;Acc:MGI:1922250]	-1.27807	2.68599	5.15285e-06	0.000108867	1.27807
ENSMUSG00000074274	D930028M14Rik	lincRNA	140	620	RIKEN cDNA D930028M14 gene [Source:MGI Symbol;Acc:MGI:3687343]	-1.98473	4.06755	6.7034e-16	6.33118e-14	1.98473
ENSMUSG00000002289	Angptl4	protein_coding	132	56	angiopoietin-like 4 [Source:MGI Symbol;Acc:MGI:1888999]	1.39614	2.14954	4.5531e-06	9.68036e-05	1.39614
ENSMUSG00000102286	Gm37004	TEC	441	184	predicted gene, 37004 [Source:MGI Symbol;Acc:MGI:5610232]	1.42163	3.86646	4.28766e-09	1.76739e-07	1.42163
ENSMUSG00000025950	Idh1	protein_coding	100	273	isocitrate dehydrogenase 1 (NADP+), soluble [Source:MGI Symbol;Acc:MGI:96413]	-1.28669	3.06339	1.06607e-06	2.76058e-05	1.28669
ENSMUSG00000022324	Matn2	protein_coding	219	76	matrilin 2 [Source:MGI Symbol;Acc:MGI:109613]	1.68634	2.79629	1.3448e-09	5.95662e-08	1.68634
ENSMUSG00000086688	Gm11560	processed_pseudogene	216	117	predicted gene 11560 [Source:MGI Symbol;Acc:MGI:3652066]	1.04489	2.9563	7.58286e-05	0.0010741	1.04489
ENSMUSG00000026475	Rgs16	protein_coding	117	51	regulator of G-protein signaling 16 [Source:MGI Symbol;Acc:MGI:108407]	1.35687	1.98947	1.99809e-05	0.000359692	1.35687
ENSMUSG00000017639	Rab11fip4	protein_coding	354	195	RAB11 family interacting protein 4 (class II) [Source:MGI Symbol;Acc:MGI:2442920]	1.02099	3.67145	2.68525e-05	0.000464354	1.02099
ENSMUSG00000004105	Angptl2	protein_coding	557	80	angiopoietin-like 2 [Source:MGI Symbol;Acc:MGI:1347002]	2.95874	3.91854	5.25458e-29	1.56076e-26	2.95874
ENSMUSG00000042073	Abhd14b	protein_coding	90	219	abhydrolase domain containing 14b [Source:MGI Symbol;Acc:MGI:1923741]	-1.12071	2.79897	4.17902e-05	0.000658407	1.12071
ENSMUSG00000085786	Gm15987	antisense_RNA	113	61	predicted gene 15987 [Source:MGI Symbol;Acc:MGI:3801849]	1.04904	2.03316	0.000655358	0.00637435	1.04904
ENSMUSG00000017737	Mmp9	protein_coding	201	1	matrix metallopeptidase 9 [Source:MGI Symbol;Acc:MGI:97011]	7.63426	2.28941	2.379e-39	1.2645e-36	7.63426
ENSMUSG00000090691	Gm3667	protein_coding	45	165	predicted gene 3667 [Source:MGI Symbol;Acc:MGI:3781843]	-1.71064	2.24146	3.11676e-08	1.12415e-06	1.71064
ENSMUSG00000086629	2810403D21Rik	processed_transcript	71	162	RIKEN cDNA 2810403D21 gene [Source:MGI Symbol;Acc:MGI:1917214]	-1.02767	2.40057	0.000432919	0.00454003	1.02767
ENSMUSG00000056602	Fry	protein_coding	150	380	FRY microtubule binding protein [Source:MGI Symbol;Acc:MGI:2443895]	-1.1792	3.56695	1.92327e-06	4.68325e-05	1.1792
ENSMUSG00000041025	Iffo2	protein_coding	274	150	intermediate filament family orphan 2 [Source:MGI Symbol;Acc:MGI:2140675]	1.02977	3.30145	4.56801e-05	0.000708637	1.02977
ENSMUSG00000091831	Gm4707	protein_coding	99	241	predicted gene 4707 [Source:MGI Symbol;Acc:MGI:3782887]	-1.1214	2.9349	2.5257e-05	0.000440805	1.1214
ENSMUSG00000024118	Tedc2	protein_coding	50	153	tubulin epsilon and delta complex 2 [Source:MGI Symbol;Acc:MGI:1919266]	-1.45017	2.198	2.23853e-06	5.31927e-05	1.45017
ENSMUSG00000087381	Gm16008	antisense_RNA	58	157	predicted gene 16008 [Source:MGI Symbol;Acc:MGI:3802048]	-1.27371	2.28218	2.31266e-05	0.000409029	1.27371
ENSMUSG00000033287	Kctd17	protein_coding	248	87	potassium channel tetramerisation domain containing 17 [Source:MGI Symbol;Acc:MGI:1920094]	1.67096	2.97771	6.47112e-10	3.11199e-08	1.67096
ENSMUSG00000066026	Dhrs3	protein_coding	293	106	dehydrogenase/reductase (SDR family) member 3 [Source:MGI Symbol;Acc:MGI:1315215]	1.62683	3.22706	4.49286e-10	2.21334e-08	1.62683
ENSMUSG00000024754	Tmem2	protein_coding	111	19	transmembrane protein 2 [Source:MGI Symbol;Acc:MGI:1890373]	2.69924	1.64642	7.7041e-13	5.29277e-11	2.69924
ENSMUSG00000034379	Wdr5b	protein_coding	55	125	WD repeat domain 5B [Source:MGI Symbol;Acc:MGI:1916794]	-1.02165	2.03654	0.00109946	0.00960508	1.02165
ENSMUSG00000031504	Rab20	protein_coding	164	47	RAB20, member RAS oncogene family [Source:MGI Symbol;Acc:MGI:102789]	1.96116	2.32326	2.2971e-10	1.16575e-08	1.96116
ENSMUSG00000055240	Zfp101	protein_coding	99	240	zinc finger protein 101 [Source:MGI Symbol;Acc:MGI:107547]	-1.1154	2.93083	2.82315e-05	0.000482188	1.1154
ENSMUSG00000038740	Mvb12b	protein_coding	280	149	multivesicular body subunit 12B [Source:MGI Symbol;Acc:MGI:1919793]	1.07065	3.31916	2.26823e-05	0.000403289	1.07065
ENSMUSG00000063177	Klk1b27	protein_coding	325	93	kallikrein 1-related peptidase b27 [Source:MGI Symbol;Acc:MGI:891980]	1.96482	3.29985	1.20251e-13	8.86432e-12	1.96482
ENSMUSG00000029521	Chek2	protein_coding	69	155	checkpoint kinase 2 [Source:MGI Symbol;Acc:MGI:1355321]	-1.00515	2.34532	0.000561016	0.00560406	1.00515
ENSMUSG00000021185	Dglucy	protein_coding	94	234	D-glutamate cyclase [Source:MGI Symbol;Acc:MGI:2444813]	-1.15357	2.88312	1.93662e-05	0.000349248	1.15357
ENSMUSG00000069743	Zfp820	protein_coding	71	278	zinc finger protein 820 [Source:MGI Symbol;Acc:MGI:1922674]	-1.80628	2.95927	6.86526e-11	3.76806e-09	1.80628
ENSMUSG00000068324	Gm10029	processed_pseudogene	208	110	predicted gene 10029 [Source:MGI Symbol;Acc:MGI:3641706]	1.07938	2.89124	5.1181e-05	0.000777259	1.07938
ENSMUSG00000103175	Gm37169	TEC	103	298	predicted gene, 37169 [Source:MGI Symbol;Acc:MGI:5610397]	-1.37045	3.16486	1.83302e-07	5.80304e-06	1.37045
ENSMUSG00000103899	Gm37940	TEC	225	544	predicted gene, 37940 [Source:MGI Symbol;Acc:MGI:5611168]	-1.11207	4.10135	2.47482e-06	5.77211e-05	1.11207
ENSMUSG00000042766	Trim46	protein_coding	80	233	tripartite motif-containing 46 [Source:MGI Symbol;Acc:MGI:2673000]	-1.37974	2.81212	5.3503e-07	1.49675e-05	1.37974
ENSMUSG00000082286	Pisd-ps1	transcribed_unprocessed_pseudogene	129	297	phosphatidylserine decarboxylase, pseudogene 1 [Source:MGI Symbol;Acc:MGI:3842428]	-1.04121	3.25792	4.46937e-05	0.000696545	1.04121
ENSMUSG00000068758	Il3ra	protein_coding	120	55	interleukin 3 receptor, alpha chain [Source:MGI Symbol;Acc:MGI:96553]	1.2847	2.0459	4.60891e-05	0.000712792	1.2847
ENSMUSG00000026764	Kif5c	protein_coding	332	77	kinesin family member 5C [Source:MGI Symbol;Acc:MGI:1098269]	2.2675	3.27352	6.34061e-17	6.67019e-15	2.2675
ENSMUSG00000089762	Ier5l	protein_coding	129	63	immediate early response 5-like [Source:MGI Symbol;Acc:MGI:1919750]	1.19345	2.17548	7.58327e-05	0.0010741	1.19345
ENSMUSG00000022329	Stk3	protein_coding	77	197	serine/threonine kinase 3 [Source:MGI Symbol;Acc:MGI:1928487]	-1.19281	2.62686	2.24343e-05	0.000400289	1.19281
ENSMUSG00000034361	Cpne2	protein_coding	91	243	copine II [Source:MGI Symbol;Acc:MGI:2387578]	-1.25472	2.90686	3.37447e-06	7.47342e-05	1.25472
ENSMUSG00000000628	Hk2	protein_coding	216	71	hexokinase 2 [Source:MGI Symbol;Acc:MGI:1315197]	1.76446	2.75844	3.54648e-10	1.78188e-08	1.76446
ENSMUSG00000079242	C730034F03Rik	protein_coding	110	263	RIKEN cDNA C730034F03 gene [Source:MGI Symbol;Acc:MGI:2441921]	-1.09553	3.06733	3.18886e-05	0.000528806	1.09553
ENSMUSG00000021646	Mccc2	protein_coding	126	64	methylcrotonoyl-Coenzyme A carboxylase 2 (beta) [Source:MGI Symbol;Acc:MGI:1925288]	1.13687	2.1595	0.000163244	0.0020505	1.13687
ENSMUSG00000028300	3110043O21Rik	protein_coding	99	233	RIKEN cDNA 3110043O21 gene [Source:MGI Symbol;Acc:MGI:1920455]	-1.07272	2.90204	6.12482e-05	0.00090829	1.07272
ENSMUSG00000018740	Slc25a35	protein_coding	82	198	solute carrier family 25, member 35 [Source:MGI Symbol;Acc:MGI:1919248]	-1.10948	2.65926	6.48427e-05	0.000953196	1.10948
ENSMUSG00000053702	Nebl	protein_coding	137	24	nebulette [Source:MGI Symbol;Acc:MGI:1921353]	2.66761	1.94856	3.4741e-14	2.69884e-12	2.66761
ENSMUSG00000019971	Cep290	protein_coding	180	77	centrosomal protein 290 [Source:MGI Symbol;Acc:MGI:2384917]	1.38475	2.59382	9.06084e-07	2.40172e-05	1.38475
ENSMUSG00000073125	Xlr3b	protein_coding	4	150	X-linked lymphocyte-regulated 3B [Source:MGI Symbol;Acc:MGI:109505]	-5.02693	1.7818	4.57055e-24	8.39236e-22	5.02693
ENSMUSG00000030847	Bag3	protein_coding	181	88	BCL2-associated athanogene 3 [Source:MGI Symbol;Acc:MGI:1352493]	1.2004	2.65511	1.69656e-05	0.00031152	1.2004
ENSMUSG00000039166	Akap7	protein_coding	117	57	A kinase (PRKA) anchor protein 7 [Source:MGI Symbol;Acc:MGI:1859150]	1.1968	2.03609	0.000106897	0.00143557	1.1968
ENSMUSG00000058297	Spock2	protein_coding	189	73	sparc/osteonectin, cwcv and kazal-like domains proteoglycan 2 [Source:MGI Symbol;Acc:MGI:1891351]	1.53192	2.62413	6.14504e-08	2.08952e-06	1.53192
ENSMUSG00000034947	Tmem106a	protein_coding	113	49	transmembrane protein 106A [Source:MGI Symbol;Acc:MGI:1922056]	1.3643	1.93817	2.04422e-05	0.000367341	1.3643
ENSMUSG00000073792	Alg6	protein_coding	60	146	asparagine-linked glycosylation 6 (alpha-1,3,-glucosyltransferase) [Source:MGI Symbol;Acc:MGI:2444031]	-1.1202	2.22474	0.00019271	0.0023536	1.1202
ENSMUSG00000079410	Gm2897	protein_coding	41	119	predicted gene 2897 [Source:MGI Symbol;Acc:MGI:3781075]	-1.37351	1.86475	3.08652e-05	0.000518648	1.37351
ENSMUSG00000020553	Pctp	protein_coding	113	50	phosphatidylcholine transfer protein [Source:MGI Symbol;Acc:MGI:107375]	1.33523	1.94634	2.94362e-05	0.000499625	1.33523
ENSMUSG00000106946	Gm42856	TEC	129	317	predicted gene 42856 [Source:MGI Symbol;Acc:MGI:5662993]	-1.13519	3.32138	8.5757e-06	0.000173559	1.13519
ENSMUSG00000037148	Arhgap10	protein_coding	188	85	Rho GTPase activating protein 10 [Source:MGI Symbol;Acc:MGI:1925764]	1.30507	2.67831	2.99864e-06	6.7446e-05	1.30507
ENSMUSG00000024854	Pold4	protein_coding	250	94	polymerase (DNA-directed), delta 4 [Source:MGI Symbol;Acc:MGI:1916995]	1.57106	3.01373	4.97163e-09	2.02454e-07	1.57106
ENSMUSG00000044734	Serpinb1a	protein_coding	227	112	serine (or cysteine) peptidase inhibitor, clade B, member 1a [Source:MGI Symbol;Acc:MGI:1913472]	1.17945	2.98477	8.22735e-06	0.000167516	1.17945
ENSMUSG00000103358	Gm37593	TEC	133	348	predicted gene, 37593 [Source:MGI Symbol;Acc:MGI:5610821]	-1.22572	3.42734	1.11126e-06	2.84117e-05	1.22572
ENSMUSG00000000901	Mmp11	protein_coding	136	322	matrix metallopeptidase 11 [Source:MGI Symbol;Acc:MGI:97008]	-1.08159	3.36043	1.8045e-05	0.000328948	1.08159
ENSMUSG00000026502	Desi2	protein_coding	591	183	desumoylating isopeptidase 2 [Source:MGI Symbol;Acc:MGI:1926075]	1.85177	4.18225	1.32227e-14	1.06829e-12	1.85177
ENSMUSG00000110088	Gm45343	TEC	51	214	predicted gene 45343 [Source:MGI Symbol;Acc:MGI:5791179]	-1.90539	2.56703	1.63166e-10	8.58235e-09	1.90539
ENSMUSG00000101795	Gm5835	processed_pseudogene	106	255	predicted gene 5835 [Source:MGI Symbol;Acc:MGI:3643957]	-1.10437	3.02056	3.07065e-05	0.000516842	1.10437
ENSMUSG00000032656	43527	protein_coding	118	30	membrane-associated ring finger (C3HC4) 3 [Source:MGI Symbol;Acc:MGI:2443667]	2.13207	1.82275	7.32525e-10	3.4569e-08	2.13207
ENSMUSG00000025933	Tmem14a	protein_coding	53	124	transmembrane protein 14A [Source:MGI Symbol;Acc:MGI:1922962]	-1.06339	2.0121	0.000587082	0.0058241	1.06339
ENSMUSG00000103123	Gm37390	TEC	119	324	predicted gene, 37390 [Source:MGI Symbol;Acc:MGI:5610618]	-1.28298	3.30866	6.42297e-07	1.75312e-05	1.28298
ENSMUSG00000026989	Dapl1	protein_coding	204	52	death associated protein-like 1 [Source:MGI Symbol;Acc:MGI:1923997]	2.13037	2.6013	5.13577e-13	3.60182e-11	2.13037
ENSMUSG00000021375	Kif13a	protein_coding	196	76	kinesin family member 13A [Source:MGI Symbol;Acc:MGI:1098264]	1.52636	2.67744	5.9277e-08	2.02243e-06	1.52636
ENSMUSG00000094441	Zfp955a	protein_coding	58	206	zinc finger protein 955A [Source:MGI Symbol;Acc:MGI:4834570]	-1.6653	2.56553	1.07466e-08	4.22297e-07	1.6653
ENSMUSG00000030523	Trpm1	protein_coding	186	456	transient receptor potential cation channel, subfamily M, member 1 [Source:MGI Symbol;Acc:MGI:1330305]	-1.13203	3.84227	2.49913e-06	5.80201e-05	1.13203
ENSMUSG00000076484	Trbj1-2	TR_J_gene	75	183	T cell receptor beta joining 1-2 [Source:MGI Symbol;Acc:MGI:4439569]	-1.12445	2.54293	7.71817e-05	0.00109168	1.12445
ENSMUSG00000015340	Cybb	protein_coding	257	75	cytochrome b-245, beta polypeptide [Source:MGI Symbol;Acc:MGI:88574]	1.93614	2.96957	2.17551e-12	1.38179e-10	1.93614
ENSMUSG00000024143	Rhoq	protein_coding	158	394	ras homolog family member Q [Source:MGI Symbol;Acc:MGI:1931553]	-1.15647	3.62559	2.85829e-06	6.46293e-05	1.15647
ENSMUSG00000030145	Zfp248	protein_coding	47	124	zinc finger protein 248 [Source:MGI Symbol;Acc:MGI:1919970]	-1.23632	1.96043	9.85307e-05	0.00133925	1.23632
ENSMUSG00000038349	Plcl1	protein_coding	190	97	phospholipase C-like 1 [Source:MGI Symbol;Acc:MGI:3036262]	1.13008	2.74597	3.62213e-05	0.000586216	1.13008
ENSMUSG00000104168	Gm38250	antisense_RNA	67	163	predicted gene, 38250 [Source:MGI Symbol;Acc:MGI:5611478]	-1.12006	2.3804	0.000113991	0.00151872	1.12006
ENSMUSG00000058756	Thra	protein_coding	175	79	thyroid hormone receptor alpha [Source:MGI Symbol;Acc:MGI:98742]	1.3072	2.57554	3.97336e-06	8.57413e-05	1.3072
ENSMUSG00000113741	AC159635.2	lincRNA	234	54	0	2.27389	2.7716	5.85067e-15	4.88313e-13	2.27389
ENSMUSG00000087452	Gm11998	antisense_RNA	59	179	predicted gene 11998 [Source:MGI Symbol;Acc:MGI:3650897]	-1.43815	2.42276	1.09153e-06	2.80492e-05	1.43815
ENSMUSG00000030089	Slc41a3	protein_coding	156	77	solute carrier family 41, member 3 [Source:MGI Symbol;Acc:MGI:1918949]	1.17844	2.45007	4.08053e-05	0.000646877	1.17844
ENSMUSG00000030208	Emp1	protein_coding	137	22	epithelial membrane protein 1 [Source:MGI Symbol;Acc:MGI:107941]	2.79242	1.93216	5.19316e-15	4.44455e-13	2.79242
ENSMUSG00000020279	Il9r	protein_coding	117	11	interleukin 9 receptor [Source:MGI Symbol;Acc:MGI:96564]	3.55639	1.63165	1.90076e-17	2.0865e-15	3.55639
ENSMUSG00000103085	Gm38120	TEC	106	252	predicted gene, 38120 [Source:MGI Symbol;Acc:MGI:5611348]	-1.0873	3.00904	4.20906e-05	0.000662108	1.0873
ENSMUSG00000070720	Tmem200b	protein_coding	26	132	transmembrane protein 200B [Source:MGI Symbol;Acc:MGI:3646343]	-2.17765	1.83539	4.42618e-10	2.19118e-08	2.17765
ENSMUSG00000113047	CT009718.2	lincRNA	45	124	0	-1.29889	1.9428	5.04103e-05	0.000767864	1.29889
ENSMUSG00000081219	Bambi-ps1	processed_pseudogene	177	85	BMP and activin membrane-bound inhibitor, pseudogene (Xenopus laevis) [Source:MGI Symbol;Acc:MGI:1932402]	1.21815	2.6179	1.54432e-05	0.000290429	1.21815
ENSMUSG00000030330	Ing4	protein_coding	79	192	inhibitor of growth family, member 4 [Source:MGI Symbol;Acc:MGI:107307]	-1.11881	2.61272	6.97435e-05	0.00100764	1.11881
ENSMUSG00000052769	Gm9889	lincRNA	71	208	predicted gene 9889 [Source:MGI Symbol;Acc:MGI:3642568]	-1.388	2.64875	1.09825e-06	2.81504e-05	1.388
ENSMUSG00000009633	G0s2	protein_coding	116	345	G0/G1 switch gene 2 [Source:MGI Symbol;Acc:MGI:1316737]	-1.41035	3.36296	3.48745e-08	1.24451e-06	1.41035
ENSMUSG00000022132	Cldn10	protein_coding	88	245	claudin 10 [Source:MGI Symbol;Acc:MGI:1913101]	-1.31484	2.9014	1.42928e-06	3.56403e-05	1.31484
ENSMUSG00000064348	mt-Tn	Mt_tRNA	62	148	mitochondrially encoded tRNA asparagine [Source:MGI Symbol;Acc:MGI:102479]	-1.09259	2.25241	0.000279386	0.00320627	1.09259
ENSMUSG00000043099	Hic1	protein_coding	250	111	hypermethylated in cancer 1 [Source:MGI Symbol;Acc:MGI:1338010]	1.33154	3.07789	3.71714e-07	1.0881e-05	1.33154
ENSMUSG00000030515	Tarsl2	protein_coding	109	58	threonyl-tRNA synthetase-like 2 [Source:MGI Symbol;Acc:MGI:2444486]	1.06969	1.9755	0.000550183	0.00553416	1.06969
ENSMUSG00000021003	Galc	protein_coding	49	121	galactosylceramidase [Source:MGI Symbol;Acc:MGI:95636]	-1.14105	1.95393	0.000309213	0.00347857	1.14105
ENSMUSG00000060227	Casc4	protein_coding	171	70	cancer susceptibility candidate 4 [Source:MGI Symbol;Acc:MGI:2443129]	1.44805	2.50349	6.0648e-07	1.66436e-05	1.44805
ENSMUSG00000056592	Zfp658	protein_coding	41	122	zinc finger protein 658 [Source:MGI Symbol;Acc:MGI:2652821]	-1.40939	1.89018	1.71794e-05	0.000314872	1.40939
ENSMUSG00000038569	Rad9b	protein_coding	50	122	RAD9 checkpoint clamp component B [Source:MGI Symbol;Acc:MGI:2385231]	-1.12383	1.97068	0.000350466	0.00386878	1.12383
ENSMUSG00000103089	Gm38118	TEC	65	243	predicted gene, 38118 [Source:MGI Symbol;Acc:MGI:5611346]	-1.7394	2.78283	9.20939e-10	4.22753e-08	1.7394
ENSMUSG00000103883	Gm37010	TEC	96	218	predicted gene, 37010 [Source:MGI Symbol;Acc:MGI:5610238]	-1.02112	2.82386	0.000159432	0.00201263	1.02112
ENSMUSG00000003573	Homer3	protein_coding	64	185	homer scaffolding protein 3 [Source:MGI Symbol;Acc:MGI:1347359]	-1.36854	2.48795	2.15641e-06	5.14837e-05	1.36854
ENSMUSG00000076912	Traj17	TR_J_gene	43	129	T cell receptor alpha joining 17 [Source:MGI Symbol;Acc:MGI:4440523]	-1.42128	1.96539	9.50516e-06	0.000190084	1.42128
ENSMUSG00000025171	Ubtd1	protein_coding	135	61	ubiquitin domain containing 1 [Source:MGI Symbol;Acc:MGI:2385092]	1.30543	2.20693	1.513e-05	0.000285071	1.30543
ENSMUSG00000090173	Fbxw10	protein_coding	72	197	F-box and WD-40 domain protein 10 [Source:MGI Symbol;Acc:MGI:3052463]	-1.28952	2.59886	6.04099e-06	0.000125847	1.28952
ENSMUSG00000076487	Trbj1-5	TR_J_gene	64	162	T cell receptor beta joining 1-5 [Source:MGI Symbol;Acc:MGI:4439566]	-1.17716	2.35448	5.98899e-05	0.000892077	1.17716
ENSMUSG00000021815	Mss51	protein_coding	39	140	MSS51 mitochondrial translational activator [Source:MGI Symbol;Acc:MGI:1922093]	-1.67967	2.0172	2.39458e-07	7.32813e-06	1.67967
ENSMUSG00000047880	Cxcr5	protein_coding	299	31	chemokine (C-X-C motif) receptor 5 [Source:MGI Symbol;Acc:MGI:103567]	3.42545	2.9792	6.55118e-28	1.74106e-25	3.42545
ENSMUSG00000076757	Tcrg-C4	TR_C_gene	110	50	T cell receptor gamma, constant 4 [Source:MGI Symbol;Acc:MGI:98628]	1.29645	1.91936	5.15672e-05	0.000781947	1.29645
ENSMUSG00000102664	Gm38380	TEC	54	121	predicted gene, 38380 [Source:MGI Symbol;Acc:MGI:5611608]	-1.00119	1.99731	0.0015756	0.0128219	1.00119
ENSMUSG00000062661	Ncs1	protein_coding	54	128	neuronal calcium sensor 1 [Source:MGI Symbol;Acc:MGI:109166]	-1.08224	2.05092	0.000533553	0.00540031	1.08224
ENSMUSG00000009614	Sardh	protein_coding	126	39	sarcosine dehydrogenase [Source:MGI Symbol;Acc:MGI:2183102]	1.84956	1.97243	1.44594e-08	5.53128e-07	1.84956
ENSMUSG00000047293	Gpr15	protein_coding	138	4	G protein-coupled receptor 15 [Source:MGI Symbol;Acc:MGI:1918473]	5.22413	1.78535	2.34365e-26	5.25968e-24	5.22413
ENSMUSG00000026571	Dcaf6	protein_coding	62	141	DDB1 and CUL4 associated factor 6 [Source:MGI Symbol;Acc:MGI:1921356]	-1.02275	2.20594	0.000668323	0.00647644	1.02275
ENSMUSG00000076485	Trbj1-3	TR_J_gene	52	136	T cell receptor beta joining 1-3 [Source:MGI Symbol;Acc:MGI:4439568]	-1.22394	2.09392	7.17401e-05	0.00103059	1.22394
ENSMUSG00000076488	Trbj1-6	TR_J_gene	66	163	T cell receptor beta joining 1-6 [Source:MGI Symbol;Acc:MGI:4439575]	-1.14172	2.37381	8.80888e-05	0.00121864	1.14172
ENSMUSG00000030123	Plxnd1	protein_coding	177	60	plexin D1 [Source:MGI Symbol;Acc:MGI:2154244]	1.71971	2.48465	5.07454e-09	2.05815e-07	1.71971
ENSMUSG00000108152	Gm44152	TEC	61	159	predicted gene, 44152 [Source:MGI Symbol;Acc:MGI:5690544]	-1.21935	2.31566	4.08499e-05	0.000646877	1.21935
ENSMUSG00000086502	B130055M24Rik	processed_transcript	47	124	RIKEN cDNA B130055M24 gene [Source:MGI Symbol;Acc:MGI:3590645]	-1.23632	1.96043	9.85307e-05	0.00133925	1.23632
ENSMUSG00000107610	D530018E20Rik	TEC	51	119	RIKEN cDNA D530018E20 gene [Source:MGI Symbol;Acc:MGI:1926117]	-1.05945	1.95545	0.000762639	0.007192	1.05945
ENSMUSG00000096010	Hist4h4	protein_coding	139	66	histone cluster 4, H4 [Source:MGI Symbol;Acc:MGI:2448443]	1.2341	2.26925	3.72282e-05	0.00059963	1.2341
ENSMUSG00000102600	Gm37266	TEC	68	183	predicted gene, 37266 [Source:MGI Symbol;Acc:MGI:5610494]	-1.26557	2.50121	1.26933e-05	0.000245104	1.26557
ENSMUSG00000051427	Ccdc157	protein_coding	51	120	coiled-coil domain containing 157 [Source:MGI Symbol;Acc:MGI:3041210]	-1.07151	1.96347	0.000647982	0.00631658	1.07151
ENSMUSG00000047996	Prrg1	protein_coding	61	137	proline rich Gla (G-carboxyglutamic acid) 1 [Source:MGI Symbol;Acc:MGI:1917364]	-1.00469	2.17112	0.000935181	0.00840249	1.00469
ENSMUSG00000033910	Gucy1a3	protein_coding	225	114	guanylate cyclase 1, soluble, alpha 3 [Source:MGI Symbol;Acc:MGI:1926562]	1.14119	2.98394	1.57498e-05	0.000294046	1.14119
ENSMUSG00000028573	Fggy	protein_coding	44	115	FGGY carbohydrate kinase domain containing [Source:MGI Symbol;Acc:MGI:1922828]	-1.22264	1.85858	0.000187418	0.00230633	1.22264
ENSMUSG00000047342	Zfp286	protein_coding	45	122	zinc finger protein 286 [Source:MGI Symbol;Acc:MGI:2384758]	-1.27546	1.9265	7.27631e-05	0.00104232	1.27546
ENSMUSG00000017723	Wfdc2	protein_coding	140	35	WAP four-disulfide core domain 2 [Source:MGI Symbol;Acc:MGI:1914951]	2.15699	2.06041	4.06547e-11	2.30658e-09	2.15699
ENSMUSG00000021678	F2rl1	protein_coding	113	36	coagulation factor II (thrombin) receptor-like 1 [Source:MGI Symbol;Acc:MGI:101910]	1.80769	1.8275	5.41825e-08	1.86754e-06	1.80769
ENSMUSG00000097217	Gm26549	lincRNA	53	121	predicted gene, 26549 [Source:MGI Symbol;Acc:MGI:5477043]	-1.0281	1.98873	0.000946097	0.00847793	1.0281
ENSMUSG00000026158	Ogfrl1	protein_coding	146	62	opioid growth factor receptor-like 1 [Source:MGI Symbol;Acc:MGI:1917405]	1.39493	2.29302	2.78876e-06	6.3575e-05	1.39493
ENSMUSG00000090086	AI480526	lincRNA	52	118	expressed sequence AI480526 [Source:MGI Symbol;Acc:MGI:2140910]	-1.01934	1.95621	0.00117044	0.0101201	1.01934
ENSMUSG00000105547	Iglc3	IG_C_gene	101	278	immunoglobulin lambda constant 3 [Source:MGI Symbol;Acc:MGI:99886]	-1.29852	3.08589	9.63208e-07	2.53319e-05	1.29852
ENSMUSG00000021696	Elovl7	protein_coding	42	150	ELOVL family member 7, elongation of long chain fatty acids (yeast) [Source:MGI Symbol;Acc:MGI:1921809]	-1.67251	2.11586	1.2431e-07	4.07601e-06	1.67251
ENSMUSG00000076486	Trbj1-4	TR_J_gene	56	139	T cell receptor beta joining 1-4 [Source:MGI Symbol;Acc:MGI:4439567]	-1.14871	2.14681	0.000191087	0.00234198	1.14871
ENSMUSG00000103378	Gm37176	TEC	56	155	predicted gene, 37176 [Source:MGI Symbol;Acc:MGI:5610404]	-1.30575	2.25508	1.72407e-05	0.000315423	1.30575
ENSMUSG00000096827	Trav14n-1	TR_V_gene	53	152	T cell receptor alpha variable 14N-1 [Source:MGI Symbol;Acc:MGI:3642439]	-1.35684	2.21347	1.07953e-05	0.000212518	1.35684
ENSMUSG00000075596	B130006D01Rik	protein_coding	51	142	RIKEN cDNA B130006D01 gene [Source:MGI Symbol;Acc:MGI:2444371]	-1.31412	2.12924	1.85865e-05	0.000336389	1.31412
ENSMUSG00000107128	Gm42867	TEC	47	116	predicted gene 42867 [Source:MGI Symbol;Acc:MGI:5663004]	-1.14021	1.89491	0.000401306	0.0042751	1.14021
ENSMUSG00000040488	Ltbp4	protein_coding	28	244	latent transforming growth factor beta binding protein 4 [Source:MGI Symbol;Acc:MGI:1321395]	-2.95689	2.59121	1.16921e-19	1.49466e-17	2.95689
ENSMUSG00000084632	Gm23887	snRNA	47	158	predicted gene, 23887 [Source:MGI Symbol;Acc:MGI:5453664]	-1.58557	2.20952	2.78081e-07	8.35815e-06	1.58557
ENSMUSG00000104612	Gm42449	TEC	62	145	predicted gene 42449 [Source:MGI Symbol;Acc:MGI:5662586]	-1.06307	2.23268	0.000374403	0.00407446	1.06307
ENSMUSG00000033316	Galnt9	protein_coding	119	16	polypeptide N-acetylgalactosaminyltransferase 9 [Source:MGI Symbol;Acc:MGI:2677965]	3.0456	1.70299	1.91246e-15	1.69421e-13	3.0456
ENSMUSG00000113361	AC152827.1	lincRNA	47	139	0	-1.4009	2.07571	7.83098e-06	0.000160165	1.4009
ENSMUSG00000028238	Atp6v0d2	protein_coding	387	21	ATPase, H+ transporting, lysosomal V0 subunit D2 [Source:MGI Symbol;Acc:MGI:1924415]	4.35648	3.28929	8.51988e-40	5.06131e-37	4.35648
ENSMUSG00000104910	Gm43331	sense_intronic	59	156	predicted gene 43331 [Source:MGI Symbol;Acc:MGI:5663468]	-1.23989	2.28281	3.64763e-05	0.000589399	1.23989
ENSMUSG00000111605	4632418H02Rik	TEC	55	147	RIKEN cDNA 4632418H02 gene [Source:MGI Symbol;Acc:MGI:1925515]	-1.25531	2.19453	3.96207e-05	0.000631156	1.25531
ENSMUSG00000078786	BC024978	protein_coding	56	135	cDNA sequence BC024978 [Source:MGI Symbol;Acc:MGI:3041247]	-1.10663	2.11841	0.000356973	0.00392024	1.10663
ENSMUSG00000028698	Pik3r3	protein_coding	51	145	phosphoinositide-3-kinase regulatory subunit 3 [Source:MGI Symbol;Acc:MGI:109277]	-1.34425	2.15042	1.10212e-05	0.000216543	1.34425
ENSMUSG00000030124	Lag3	protein_coding	239	71	lymphocyte-activation gene 3 [Source:MGI Symbol;Acc:MGI:106588]	1.91036	2.8711	6.99435e-12	4.25518e-10	1.91036
ENSMUSG00000026834	Acvr1c	protein_coding	55	258	activin A receptor, type IC [Source:MGI Symbol;Acc:MGI:2661081]	-2.06631	2.80059	8.47393e-13	5.7435e-11	2.06631
ENSMUSG00000105304	Gm43696	sense_intronic	43	120	predicted gene 43696 [Source:MGI Symbol;Acc:MGI:5663833]	-1.31705	1.89176	5.27553e-05	0.000796376	1.31705
ENSMUSG00000113313	Gm32036	antisense_RNA	40	141	predicted gene, 32036 [Source:MGI Symbol;Acc:MGI:5591195]	-1.65352	2.03322	3.08046e-07	9.14988e-06	1.65352
ENSMUSG00000078907	Fam186b	protein_coding	29	148	family with sequence similarity 186, member B [Source:MGI Symbol;Acc:MGI:3647604]	-2.18569	1.99432	8.60242e-11	4.67074e-09	2.18569
ENSMUSG00000107576	Gm44093	TEC	46	121	predicted gene, 44093 [Source:MGI Symbol;Acc:MGI:5690485]	-1.23197	1.92728	0.000121597	0.00161156	1.23197
ENSMUSG00000103774	Gm36932	TEC	48	131	predicted gene, 36932 [Source:MGI Symbol;Acc:MGI:5610160]	-1.28516	2.0238	4.71244e-05	0.000724367	1.28516
ENSMUSG00000034771	Tle2	protein_coding	18	129	transducin-like enhancer of split 2 [Source:MGI Symbol;Acc:MGI:104635]	-2.67214	1.72927	1.76306e-12	1.13409e-10	2.67214
ENSMUSG00000039976	Tbc1d16	protein_coding	137	65	TBC1 domain family, member 16 [Source:MGI Symbol;Acc:MGI:2652878]	1.23519	2.24834	3.80025e-05	0.000609532	1.23519
ENSMUSG00000026580	Selp	protein_coding	39	116	selectin, platelet [Source:MGI Symbol;Acc:MGI:98280]	-1.40865	1.81969	2.60615e-05	0.000452225	1.40865
ENSMUSG00000094475	Gm11007	protein_coding	9	162	predicted gene 11007 [Source:MGI Symbol;Acc:MGI:3779223]	-3.9911	1.9314	1.23169e-21	1.94356e-19	3.9911
ENSMUSG00000035342	Lzts2	protein_coding	114	29	leucine zipper, putative tumor suppressor 2 [Source:MGI Symbol;Acc:MGI:2385095]	2.13106	1.77417	1.02099e-09	4.6446e-08	2.13106
ENSMUSG00000102555	6430511E19Rik	TEC	49	119	RIKEN cDNA 6430511E19 gene [Source:MGI Symbol;Acc:MGI:2443259]	-1.11703	1.93775	0.000433879	0.00454537	1.11703
ENSMUSG00000033987	Dnah17	protein_coding	40	140	dynein, axonemal, heavy chain 17 [Source:MGI Symbol;Acc:MGI:1917176]	-1.64326	2.0256	3.7754e-07	1.10196e-05	1.64326
ENSMUSG00000051000	Fam160a1	protein_coding	206	27	family with sequence similarity 160, member A1 [Source:MGI Symbol;Acc:MGI:2444746]	3.08661	2.47863	1.3997e-20	1.96327e-18	3.08661
ENSMUSG00000093445	Lrch4	protein_coding	37	126	leucine-rich repeats and calponin homology (CH) domain containing 4 [Source:MGI Symbol;Acc:MGI:1917193]	-1.60353	1.88702	1.44558e-06	3.59578e-05	1.60353
ENSMUSG00000058056	Palld	protein_coding	113	22	palladin, cytoskeletal associated protein [Source:MGI Symbol;Acc:MGI:1919583]	2.51483	1.69768	5.48288e-12	3.35585e-10	2.51483
ENSMUSG00000029093	Sorcs2	protein_coding	131	46	sortilin-related VPS10 domain containing receptor 2 [Source:MGI Symbol;Acc:MGI:1932289]	1.66823	2.06892	1.3638e-07	4.38631e-06	1.66823
ENSMUSG00000084993	Gm12305	sense_intronic	126	33	predicted gene 12305 [Source:MGI Symbol;Acc:MGI:3650835]	2.08969	1.92358	7.42606e-10	3.48818e-08	2.08969
ENSMUSG00000101942	Gm19582	antisense_RNA	51	117	predicted gene, 19582 [Source:MGI Symbol;Acc:MGI:5011767]	-1.03502	1.93929	0.00105412	0.00928125	1.03502
ENSMUSG00000021880	Rnase6	protein_coding	47	116	ribonuclease, RNase A family, 6 [Source:MGI Symbol;Acc:MGI:1925666]	-1.14021	1.89491	0.000401306	0.0042751	1.14021
ENSMUSG00000104592	Gm42721	sense_intronic	50	120	predicted gene 42721 [Source:MGI Symbol;Acc:MGI:5662858]	-1.10001	1.95469	0.000489399	0.00501915	1.10001
ENSMUSG00000103996	4833421G17Rik	TEC	48	115	RIKEN cDNA 4833421G17 gene [Source:MGI Symbol;Acc:MGI:1921007]	-1.09743	1.8957	0.000638636	0.0062496	1.09743

[truncated: 15 more sheets: Fig. 3A shared, Fig. 3A rKO, Figure 3d, Figure 4a, Figure 4b, Figure 5a, Figure 5b, Figure 5c, Figure 5d, Figure 5e, Figure 6b, supplementary Figure 2b, supplementary Figure 2c, supplementary Figure 3, supplementary Figure 4b]
